# Supplementary material for: Management of Osteoarthritis and Joint Support Using Feed Supplements: A Scoping Review of Undenatured Type II Collagen and Boswellia serrata
Source: Animals (Basel). 2023 Feb 27;13(5):870. doi: 10.3390/ani13050870 (PMC10000124; doi:10.3390/ani13050870)
Supplement: Supplementary file 1 [file animals-13-00870-s001.zip]

Archive with 1 entries (1 files):
- animals-2145053-supplementary.pdf
